# Supplementary material for: Clinical Characteristics, Complications and Outcomes of Patients with Severe Acute Respiratory Distress Syndrome Related to COVID-19 or Influenza Requiring Extracorporeal Membrane Oxygenation—A Retrospective Cohort Study
Source: J Clin Med. 2021 Nov 21;10(22):5440. doi: 10.3390/jcm10225440 (PMC8619058; doi:10.3390/jcm10225440)
Supplement: Supplementary file 1 [file jcm-10-05440-s001.zip]

Archive with 1 entries (1 files):
- jcm-1417470-supplementary.pdf
